# Supplementary material for: Immunity in the Progeroid Model of Cockayne Syndrome: Biomarkers of Pathological Aging
Source: Cells. 2024 Feb 26;13(5):402. doi: 10.3390/cells13050402 (PMC10930946; doi:10.3390/cells13050402)
Supplement: Supplementary file 1 [file cells-13-00402-s001.zip]

Archive with 1 entries (1 files):
- cells-2819006-supplementary.pdf
